# Supplementary material for: Diamine Oxidase Interactions with Anti-Inflammatory and Anti-Migraine Medicines in the Treatment of Migraine
Source: J Clin Med. 2023 Dec 4;12(23):7502. doi: 10.3390/jcm12237502 (PMC10707353; doi:10.3390/jcm12237502)
Supplement: Supplementary file 1 [file jcm-12-07502-s001.zip]

Archive with 1 entries (1 files):
- jcm-2674429-supplementary.pdf
